# Supplementary material for: The Emerging Role of the Gut Virome in Health and Inflammatory Bowel Disease: Challenges, Covariates and a Viral Imbalance
Source: Viruses. 2023 Jan 6;15(1):173. doi: 10.3390/v15010173 (PMC9861652; doi:10.3390/v15010173)
Supplement: Supplementary file 1 [file viruses-15-00173-s001.zip]

Archive with 1 entries (1 files):
- Supplementaries_IBD_summary.xlsx
