# Supplementary material for: The Emerging Role of the Gut Virome in Health and Inflammatory Bowel Disease: Challenges, Covariates and a Viral Imbalance
Source: Viruses. 2023 Jan 6;15(1):173. doi: 10.3390/v15010173 (PMC9861652; doi:10.3390/v15010173)
Supplement: Supplementary file 1 [file viruses-15-00173-s001.zip › Supplementaries_IBD_summary.xlsx]

## Sheet: Sheet1
UC	Type of study	Sample size	VLP enrichment		Random amplification		RT	De novo assembly			Viral fraction		Results					lysogeny	Additional information
	sample		yes/no	pore sizes1	yes/no	MDA	yes/no	yes/no	assembler	genome quality	Identification	Tool2	Phages	Caudovirales	Microviridae	CrAss-like phages	eukaryotic viruses	NA	Title	References
Norman et al.	stool	165	+	0.22 µm	+	+	+	+	IDBA-UD	≥1 kb	0.15	nt db	165	↑ Richness, ↑ RA	= Richness, ↓ RA	NA	↑ Anelloviridae	=	Disease-specific alterations in the enteric virome in inflammatory bowel disease	11
Clooney et al.	stool	279	+	0.22 µm	+	+	+	+	MetaSPAdes	≥1 kb	0.8	Virsorter	= Richness, = Diversity	= Richness	= Richness	↓	= Anelloviridae	NA	Whole-Virome Analysis Sheds Light on Viral Dark Matter in Inflammatory Bowel Disease	64
Gulyaeva et al	stool	2291	-	NA	-	NA	-	+	MetaSPAdes	1950	NA	custom CrAss DB	NA	NA	NA	↓	NA	NA	Discovery, diversity, and functional associations of crAss-like phages in human gut metagenomes from four Dutch cohorts	79
Zuo et al.	mucosa	167	+	0.22 µm	+	+	+	+	IDBA-UD	≥1 kb	0.29	protein db	↓ Diversity	↑ RA, ↓ Diversity, ↓ Richness	NA	NA	↓ Anelloviridae	NA	Gut mucosal virome alterations in ulcerative colitis	131
Wang et al.	mucosa	337	-	NA	-	NA	-	-	-	NA	NA	qRT-PCR	NA	NA	NA	NA	↑ EBV, ↑ CMV	NA	Epstein–Barr Virus and Human Cytomegalovirus Infection in Intestinal Mucosa of Chinese Patients With Inflammatory Bowel Disease	133
Gogokhia et al.	mucosa	NA	+	0.45 µm	+	-	+	+	Velvet	≥200 bp	NA	protein db	NA	↑ RA	NA	NA	NA	NA	Expansion of Bacteriophages Is Linked to Aggravated Intestinal Inflammation and Colitis	132
CD	Type of study		VLP enrichment		Random amplification		RT	De novo assembly			Viral fraction		Results						Additional information
	sample		yes/no	pore sizes1	yes/no	MDA	yes/no	yes/no	assembler	genome quality	Identification (%)	Tool2	Phages	Caudovirales	Microviridae	CrAss-like phages	eukaryotic viruses	lysogeny	Title	References
Norman et al.	stool	165	+	0.22 µm	+	+	+	+	IDBA-UD	≥1 kb	0.15	nt db	↑ Diversity	↑ Richness, ↑ RA	= Richness, ↓ RA	NA	↑ Anelloviridae	NA	Disease-specific alterations in the enteric virome in inflammatory bowel disease	11
Clooney et al.	stool	279	+	0.22 µm	+	+	+	+	MetaSPAdes	≥1 kb	0.8	Virsorter	= Richness, = Diversity	↑ Richness	↓ Richness	↓	= Anelloviridae	↑	Whole-Virome Analysis Sheds Light on Viral Dark Matter in Inflammatory Bowel Disease	64
Gulyaeva et al	stool	2291	-	NA	-	NA	-	+	MetaSPAdes	≥10 kb	NA	custom CrAss DB	NA	NA	NA	↓	NA	NA	Discovery, diversity, and functional associations of crAss-like phages in human gut metagenomes from four Dutch cohorts	79
Takayuki et al.	stool	35	+	NA	-	NA	-	-	-	NA	NA	Kraken2	= Richness, = Diversity	↑ RA	NA	↑	NA	NA	Features of the gut prokaryotic virome of Japanese patients with Crohn’s disease	134
Vicente et al.	stool	19	+	0.20 µm	+	+	+	+	454 Newbler Assembler	≥200 bp	0.15	MetaVir	↓ Richness, ↓ Diversity	↑ RA	NA	NA	↑ Retroviridae	NA	Study of the viral and microbial communities associated with Crohn's disease: a metagenomic approach	135
Wang et al.	mucosa	337	-	NA	-	NA	-	-	NA	NA	NA	qRT-PCR	NA	NA	NA	NA	↑ EBV, CMV	NA	Epstein–Barr Virus and Human Cytomegalovirus Infection in Intestinal Mucosa of Chinese Patients With Inflammatory Bowel Disease	133
Nystrom et al.	mucosa	30	-	NA	-	NA	-	-	-	NA	NA	Immunohistochemistry	NA	NA	NA	NA	↑ Human enterovirus B	NA	Human enterovirus species B in ileocecal Crohn's disease	136
1Lowest filter pore size given in differential centrifguation (multiple filter steps employed)
2Some studies included next to the use of a viral identification, multiple other steps to determine viruses but are not shown here. Viral nt db and viral protein db is simple comparison of own contig to nt or nr ncbi databases.
Abbreviations: Cytomegalovirus (CMV) and Epsitein-Barr virus (EBV), Reverse transcriptase step (RT), Viral-like particle (VLP), Nucleotide database (nt db), Protein database (nr db), Relative abundance (RA).
